# Supplementary material for: Daratumumab Interferes with Allogeneic Crossmatch Impacting Immunological Assessment in Solid Organ Transplantation
Source: J Clin Med. 2022 Oct 14;11(20):6059. doi: 10.3390/jcm11206059 (PMC9605360; doi:10.3390/jcm11206059)
Supplement: Supplementary file 1 [file jcm-11-06059-s001.zip]

Archive with 5 entries (5 files):
- Figure S1_Representative Luminex HLA Antibody Profile.pdf
- Table S1_Deceased Donor Crossmatch History.pdf
- Table S2_Impact of DTT Concentration and Incubation Time on CD38 Expression.pdf
- Table S3_Surrogate Crossmatch with DTT-Treated Cells and DTT-Treated Sera.pdf
- Table S4_Autologous Crossamtch.pdf
